# Supplementary material for: Seq-InSite: sequence supersedes structure for protein interaction site prediction
Source: Bioinformatics. 2024 Jan 11;40(1):btad738. doi: 10.1093/bioinformatics/btad738 (PMC10796176; doi:10.1093/bioinformatics/btad738)
Supplement: btad738_Supplementary_Data [file btad738_supplementary_data.zip]

Archive with 2 entries (2 files):
- seqinsite_supp.pdf
- seqinsite_supp2_competing_methods.pdf
